# Supplementary material for: Two new genera and species of the termite symbiont lineage Termitohospitini (Coleoptera, Staphylinidae, Aleocharinae) from Bolivia and peninsular Malaysia
Source: Zookeys. 2012 Dec 21;(254):67–87. doi: 10.3897/zookeys.254.4043 (PMC3561922; doi:10.3897/zookeys.254.4043)
Supplement: XML Treatment for Termitohospitini [file zookeys.254.4043-treatment1.xml]

<!DOCTYPE tp:taxon-treatment
  PUBLIC "-//TaxonX//DTD Taxonomic Treatment Publishing DTD v0 20100105//EN" "tax-treatment-NSO.dtd">
<tp:taxon-treatment xmlns:tp="http://www.plazi.org/taxpub"><tp:treatment-meta><mixed-citation publication-type="journal"><person-group><name><surname>Kanao</surname><given-names>Taisuke</given-names></name><name><surname>Eldredge</surname><given-names>K. Taro</given-names></name><name><surname>Maruyama</surname><given-names>Munetoshi</given-names></name></person-group><article-title>Two new genera and species of the termite symbiont lineage Termitohospitini (Coleoptera, Staphylinidae, Aleocharinae) from Bolivia and peninsular Malaysia</article-title><source>Zookeys</source><day>21</day><month>12</month><year>2012</year><volume>2012</volume><issue>254</issue><fpage>67</fpage><lpage>87</lpage><pub-id pub-id-type="doi">10.3897/zookeys.254.4043</pub-id></mixed-citation></tp:treatment-meta><tp:nomenclature><tp:taxon-name>
                        <tp:taxon-name-part taxon-name-part-type="tribe">Termitohospitini</tp:taxon-name-part>
                    </tp:taxon-name><tp:taxon-authority>Seevers, 1941</tp:taxon-authority></tp:nomenclature><tp:treatment-sec sec-type="Type genus"><title>Type genus:</title><p><italic><tp:taxon-name>Termitohospes</tp:taxon-name></italic> Seevers, 1941.</p></tp:treatment-sec><tp:treatment-sec sec-type="Diagnosis"><title>Diagnosis.</title><p>Members of the tribe <tp:taxon-name>Termitohospitini</tp:taxon-name> most closely resemble the tribe <tp:taxon-name>Myllaenini</tp:taxon-name> and <tp:taxon-name>Masuriini</tp:taxon-name> (<italic>sensu</italic> <xref ref-type="bibr" rid="B2">Ahn and Ashe 2004</xref>), and are hypothesized to be closely related based on the following combination of putative synapomorphies: 1) subapical marginal setae of maxillary lacinia with basal, paired cuticular processes (spinose scales of <xref ref-type="bibr" rid="B2">Ahn and Ashe 2004</xref>); 2) presence of a unique sensory patch on lateral surface of maxillary palpomere III; 3) anterolateral angles of mentum produced.</p><p>Species of <tp:taxon-name>Termitohospitini</tp:taxon-name> are diagnosable from all other <tp:taxon-name>Aleocharinae</tp:taxon-name>, including <tp:taxon-name>Myllaenini</tp:taxon-name> and <tp:taxon-name>Masuriini</tp:taxon-name>, by the following putative synapomorphies: 1) anterior tentorial arms of the head migrated anteriorly and disassociated from antennal fossae (<xref ref-type="bibr" rid="B26">Seevers 1941</xref>); 2) antennal fossae dorsally obscured by enlarged vertex (<xref ref-type="bibr" rid="B26">Seevers 1941</xref>); 3) maxillary lacinia with basal paired cuticular processes reduced in size; 4) processes of anterolateral angles of mentum reduced in size; 5) ligula broad and reduced in length.</p></tp:treatment-sec><ref-list><ref id="B2"><mixed-citation xmlns:xlink="http://www.w3.org/1999/xlink" xlink:type="simple"><person-group><name name-style="western"><surname>Ahn</surname><given-names>K</given-names></name><name name-style="western"><surname>Ashe</surname><given-names>JS</given-names></name></person-group> (<year>2004</year>)<article-title> Phylogeny of Myllaenini and related taxa (Coleoptera: Staphyinidae: Aleocharinae).</article-title><source>Cladistics </source><volume>20</volume>: <fpage>123</fpage>-<lpage>138</lpage>. doi: <ext-link ext-link-type="uri" xlink:href="http://dx.doi.org/10.1111/j.1096-0031.2004.00012.x" xlink:type="simple">10.1111/j.1096-0031.2004.00012.x</ext-link></mixed-citation></ref><ref id="B26"><mixed-citation xmlns:xlink="http://www.w3.org/1999/xlink" xlink:type="simple"><person-group><name name-style="western"><surname>Seevers</surname><given-names>CH</given-names></name></person-group> (<year>1941</year>)<article-title> Taxonomic investigations of some temitophilous Staphylinidae of the subfamilies Aleocharinae and Trichopseniinae (new subfamily).</article-title><source>Annals of the Entomological Society of America </source><volume>34</volume>: <fpage>318</fpage>-<lpage>349</lpage>.</mixed-citation></ref></ref-list></tp:taxon-treatment>
