# Supplementary material for: Two new genera and species of the termite symbiont lineage Termitohospitini (Coleoptera, Staphylinidae, Aleocharinae) from Bolivia and peninsular Malaysia
Source: Zookeys. 2012 Dec 21;(254):67–87. doi: 10.3897/zookeys.254.4043 (PMC3561922; doi:10.3897/zookeys.254.4043)
Supplement: XML Treatment for Neotermitosocius [file zookeys.254.4043-treatment2.xml]

<!DOCTYPE tp:taxon-treatment
  PUBLIC "-//TaxonX//DTD Taxonomic Treatment Publishing DTD v0 20100105//EN" "tax-treatment-NSO.dtd">
<tp:taxon-treatment xmlns:tp="http://www.plazi.org/taxpub"><tp:treatment-meta><mixed-citation publication-type="journal"><person-group><name><surname>Kanao</surname><given-names>Taisuke</given-names></name><name><surname>Eldredge</surname><given-names>K. Taro</given-names></name><name><surname>Maruyama</surname><given-names>Munetoshi</given-names></name></person-group><article-title>Two new genera and species of the termite symbiont lineage Termitohospitini (Coleoptera, Staphylinidae, Aleocharinae) from Bolivia and peninsular Malaysia</article-title><source>Zookeys</source><day>21</day><month>12</month><year>2012</year><volume>2012</volume><issue>254</issue><fpage>67</fpage><lpage>87</lpage><pub-id pub-id-type="doi">10.3897/zookeys.254.4043</pub-id></mixed-citation></tp:treatment-meta><tp:nomenclature><tp:taxon-name>
                        <tp:taxon-name-part taxon-name-part-type="genus">Neotermitosocius</tp:taxon-name-part>
                    <object-id xmlns:xlink="http://www.w3.org/1999/xlink" xlink:type="simple">urn:lsid:zoobank.org:act:7CEBD279-F24B-4BA5-A2F6-2496848C786E</object-id>
								<object-id xmlns:xlink="http://www.w3.org/1999/xlink" xlink:type="simple">http://species-id.net/wiki/Neotermitosocius</object-id>
								</tp:taxon-name><tp:taxon-authority>Kanao, Eldredge &amp; Maruyama</tp:taxon-authority><tp:taxon-status xmlns:xlink="http://www.w3.org/1999/xlink" xlink:type="simple">gen. n.</tp:taxon-status></tp:nomenclature><tp:treatment-sec sec-type="Type species"><title>Type species:</title><p><italic><tp:taxon-name>Neotermitosocius bolivianus</tp:taxon-name></italic> sp. n.</p></tp:treatment-sec><tp:treatment-sec sec-type="Diagnosis"><title>Diagnosis.</title><p>This monotypic genus is distinguishable from other <tp:taxon-name>Termitohospitini</tp:taxon-name> by its slender parallel-sided body, longer legs and apically truncate pronotum, which dorsally exposes much of the head (<xref ref-type="fig" rid="F1">Fig. 1</xref>).<!--PageBreak--></p></tp:treatment-sec><tp:treatment-sec sec-type="Description"><title>Description.</title><p>Overall shape (<xref ref-type="fig" rid="F1">Fig. 1</xref>) parallel-sided and somewhat dorsoventrally flattened. Posterior one-fifth of head covered by pronotum (<xref ref-type="fig" rid="F1">Fig. 1</xref>).</p><p>Head (<xref ref-type="fig" rid="F2">Fig. 3</xref>) transverse, widest at eyes. Antennal fossae deep, partially dorsally obscured by vertex. Eyes large and produced anterolaterally. Antennae (<xref ref-type="fig" rid="F2">Fig. 4</xref>) with 11 articles; antennal articles compact and article pedicles scarcely visible externally; antennomeres I and XI longest; antennomere I partially obscured by enlarged antennal fossae; antennomere II approximately three times longer than wide, dilated at apex, narrower than other articles; antennomere III trapezoidal, apex twice as wide as base; antennomere IV trapezoidal, slightly shorter than antennomere III; antennomere V–X successively widening distally; antennomere XI narrowed apically. Labrum (<xref ref-type="fig" rid="F3">Fig. 5</xref>) transverse, with pores at middle, anterior margin of membranous area concave; epipharynx (<xref ref-type="fig" rid="F3">Fig. 5</xref>) relatively smooth, midline with pores from apex to middle. Mandibles (<xref ref-type="fig" rid="F3">Figs 6–7</xref>) almost symmetrical, apex acute, dorsally covered with numerous pores, with anterior one-fifth curved adorally, moderately developed tooth present at middle of adoral margin, base of scrobe strongly laterally developed. Right mandible (<xref ref-type="fig" rid="F3">Fig. 7</xref>) apex slightly more acute. Maxillary (<xref ref-type="fig" rid="F3">Fig. 8</xref>) lacinia elongate, adorally with 11 strong setae; apical three setae shortest, preceding basal three setae with cuticular processes (spinose scale of <xref ref-type="bibr" rid="B2">Ahn and Ashe 2004</xref>) on either side of base; galea as long as lacinia, slightly dilated apically, apex densely setulate; palpus with 4 articles; article I trapezoidal; article II oval, narrowed at base; article III approximately twice as long as article II, more than three times longer than wide, widest at middle, sparsely covered with long setae, sensory <!--PageBreak-->patch near middle of lateral surface; article IV narrow and parallel-sided, approximately one-fourth as wide as apical margin of article III; pseudosegment poorly delimited and inconspicuous. Mentum (<xref ref-type="fig" rid="F3">Fig. 9</xref>) trapezoidal, sparsely covered with setae and small pseudopores; anterior margin bisinuate, with a pair of long setae at middle; anterolateral corners produced and with 2 long setae; posterior margin almost straight. Labial palpus (<xref ref-type="fig" rid="F3">Fig. 10</xref>) with 3 articles, first article a fusion of I + II; article I + II with a seta (probably homologous with seta h of Sawada [1972]) at outer medial margin, twin and medial pores present; article III half as long as article I, with a pore at anterolateral corner; ligula triangular with posterior half sclerotized; prementum wider than long, disc with a pair of setal pores and two pair of real pores present; apodemes broad and longer than disc, dilated posteriorly with apices recurved internally and almost touching.</p><p>Pronotum (<xref ref-type="fig" rid="F4">Fig. 11</xref>) transverse, widest near middle; anterior margin broadly concave; posterior margin slightly rounded. Prosternum reduced in length. Elytra (<xref ref-type="fig" rid="F4">Fig. 12</xref>) subquadrate, longer than wide with lateral margin deflexed. Wings fully developed. Mesoventrite (<xref ref-type="fig" rid="F4">Fig. 13</xref>) short, approximately half as long as metaventrite; mesoventral<!--PageBreak--> process developed posteriorly and carinate; mesocoxal cavity narrowly separated and marginal bead complete. Legs (<xref ref-type="fig" rid="F4">Figs 14–16</xref>) overall slender; tarsal formula 4-4-5; tarsomeres slender and parallel-sided. Fore leg (<xref ref-type="fig" rid="F4">Fig. 14</xref>) with coxa subequal in length to femur; trochanter subtriangular; femur narrowed apically; tibia thin; tarsomeres I–III <!--PageBreak-->subequal in length, tarsomere IV longer. Mid leg (<xref ref-type="fig" rid="F4">Fig. 15</xref>) with coxa oval; trochanter small; femur narrowed apically; tibia thin, slightly dilated subapically, one macroseta present on dorsal surface; tarsomeres subequal in length. Hind leg with coxa (<xref ref-type="fig" rid="F4">Fig. 16</xref>) subtriangular; trochanter subtriangular, macroseta present on anterior surface; femur slightly narrowed apically; tibia thin, slightly dilated apically; tarsomere I longer than II + III combined, tarsomere V twice as long as IV.</p><p>Abdomen (<xref ref-type="fig" rid="F1">Figs 1–2</xref>) narrowed posteriorly. Segment I represented only by tergite I fused to metanotum. Segment II represented only by tergite II. Segments III–VII with 1 tergite, 1 sternite, and 2 pairs of paratergites respectively. Tergite VIII (<xref ref-type="fig" rid="F5">Fig. 17</xref>) narrowed posteriorly, posterior margin slightly medially produced. Sternite VIII (<xref ref-type="fig" rid="F5">Fig. 18</xref>) with posterior margin rounded. Tergite IX (<xref ref-type="fig" rid="F5">Fig. 19</xref>) fully subdivided dorsally by tergite X; tergite X (<xref ref-type="fig" rid="F5">Fig. 19</xref>) fully divided medially to base. Tergite X divided, only connected each other and tergite IX on anterior margin.</p><p>Median lobe of aedeagus (<xref ref-type="fig" rid="F5">Figs 20–21</xref>) with basal capsule bulbous, more than three times as wide as apical lobe (<xref ref-type="fig" rid="F5">Fig. 20</xref>), paramerally expanded (<xref ref-type="fig" rid="F5">Fig. 21</xref>). Paramere (<xref ref-type="fig" rid="F5">Fig. 22</xref>) with a structure appearing homologous to Seevers’ (1978) medial phragma produced apically; apical lobe extremely elongate and tapered apically, subequal in length to paramerite, single seta present. Spermatheca (<xref ref-type="fig" rid="F5">Fig. 23</xref>) long and coiled.</p></tp:treatment-sec><tp:treatment-sec sec-type="Etymology"><title>Etymology.</title><p>The generic name is derived from a combination of <italic>Neo</italic>, Greek for “new” and the name of a similar-looking genus <italic><tp:taxon-name>Termitosocius</tp:taxon-name></italic> Seevers, 1941. The gender is masculine.</p></tp:treatment-sec><tp:treatment-sec><!--Section generated to contain objects referenced in tp:taxon-treatment.--><fig id="F1" position="float" orientation="portrait"><label>Figures 1–2.</label><caption><p>Habitus of <italic><tp:taxon-name>Neotermitosocius bolivianus</tp:taxon-name></italic><bold>.</bold> <bold>1</bold> dorsal view <bold>2</bold> ventral view. </p></caption><graphic xmlns:xlink="http://www.w3.org/1999/xlink" xlink:href="ZooKeys-254-067-g001.jpg" position="float" orientation="portrait" xlink:type="simple"/></fig><fig id="F2" position="float" orientation="portrait"><label>Figures 3–4.</label><caption><p><italic><tp:taxon-name>Neotermitosocius bolivianus</tp:taxon-name></italic>. <bold>3</bold> head capsule, left side = dorsal view, right side = ventral view <bold>4</bold> antenna.</p></caption><graphic xmlns:xlink="http://www.w3.org/1999/xlink" xlink:href="ZooKeys-254-067-g002.jpg" position="float" orientation="portrait" xlink:type="simple"/></fig><fig id="F3" position="float" orientation="portrait"><label>Figures 5–10.</label><caption><p><italic><tp:taxon-name>Neotermitosocius bolivianus</tp:taxon-name></italic> mouthparts. <bold>5</bold> labrum, left side = labrum, right side = epipharynx <bold>6</bold> left mandible, dorsal view <bold>7</bold> right mandible, dorsal view <bold>8</bold> maxilla, ventral view <bold>9</bold> mentum, ventral view <bold>10</bold> labium in ventral view.</p></caption><graphic xmlns:xlink="http://www.w3.org/1999/xlink" xlink:href="ZooKeys-254-067-g003.jpg" position="float" orientation="portrait" xlink:type="simple"/></fig><fig id="F4" position="float" orientation="portrait"><label>Figures 11–16.</label><caption><p><italic><tp:taxon-name>Neotermitosocius bolivianus</tp:taxon-name></italic>, thorax and legs. <bold>11</bold> pronotum, left side with setae <bold>12</bold> elytron, left <bold>13</bold> meso- and metaventrites, anatomical left side with setae <bold>14</bold> fore leg, posterior surface <bold>15</bold> mid leg, anterior surface <bold>16</bold> hind leg, anterior surface.</p></caption><graphic xmlns:xlink="http://www.w3.org/1999/xlink" xlink:href="ZooKeys-254-067-g004.jpg" position="float" orientation="portrait" xlink:type="simple"/></fig><fig id="F5" position="float" orientation="portrait"><label>Figures 17–23.</label><caption><p><italic><tp:taxon-name>Neotermitosocius bolivianus</tp:taxon-name></italic>, abdominal sclerites and genitalia. <bold>17</bold> tergite VIII <bold>18</bold> sternite VIII <bold>19</bold> tergites IX–X <bold>20</bold> median lobe of aedeagus, aparameral view <bold>21</bold> median lobe of aedeagus, lateral view <bold>22</bold> paramere, external view <bold>23</bold> spermatheca.</p></caption><graphic xmlns:xlink="http://www.w3.org/1999/xlink" xlink:href="ZooKeys-254-067-g005.jpg" position="float" orientation="portrait" xlink:type="simple"/></fig></tp:treatment-sec><ref-list><ref id="B2"><mixed-citation xmlns:xlink="http://www.w3.org/1999/xlink" xlink:type="simple"><person-group><name name-style="western"><surname>Ahn</surname><given-names>K</given-names></name><name name-style="western"><surname>Ashe</surname><given-names>JS</given-names></name></person-group> (<year>2004</year>)<article-title> Phylogeny of Myllaenini and related taxa (Coleoptera: Staphyinidae: Aleocharinae).</article-title><source>Cladistics </source><volume>20</volume>: <fpage>123</fpage>-<lpage>138</lpage>. doi: <ext-link ext-link-type="uri" xlink:href="http://dx.doi.org/10.1111/j.1096-0031.2004.00012.x" xlink:type="simple">10.1111/j.1096-0031.2004.00012.x</ext-link></mixed-citation></ref></ref-list></tp:taxon-treatment>
