# Supplementary material for: Two new genera and species of the termite symbiont lineage Termitohospitini (Coleoptera, Staphylinidae, Aleocharinae) from Bolivia and peninsular Malaysia
Source: Zookeys. 2012 Dec 21;(254):67–87. doi: 10.3897/zookeys.254.4043 (PMC3561922; doi:10.3897/zookeys.254.4043)
Supplement: XML Treatment for Neotermitosocius bolivianus [file zookeys.254.4043-treatment3.xml]

<!DOCTYPE tp:taxon-treatment
  PUBLIC "-//TaxonX//DTD Taxonomic Treatment Publishing DTD v0 20100105//EN" "tax-treatment-NSO.dtd">
<tp:taxon-treatment xmlns:tp="http://www.plazi.org/taxpub"><tp:treatment-meta><mixed-citation publication-type="journal"><person-group><name><surname>Kanao</surname><given-names>Taisuke</given-names></name><name><surname>Eldredge</surname><given-names>K. Taro</given-names></name><name><surname>Maruyama</surname><given-names>Munetoshi</given-names></name></person-group><article-title>Two new genera and species of the termite symbiont lineage Termitohospitini (Coleoptera, Staphylinidae, Aleocharinae) from Bolivia and peninsular Malaysia</article-title><source>Zookeys</source><day>21</day><month>12</month><year>2012</year><volume>2012</volume><issue>254</issue><fpage>67</fpage><lpage>87</lpage><pub-id pub-id-type="doi">10.3897/zookeys.254.4043</pub-id></mixed-citation></tp:treatment-meta><tp:nomenclature><tp:taxon-name>
                        <tp:taxon-name-part taxon-name-part-type="genus">Neotermitosocius</tp:taxon-name-part>
                        <tp:taxon-name-part taxon-name-part-type="species">bolivianus</tp:taxon-name-part>
                    <object-id xmlns:xlink="http://www.w3.org/1999/xlink" xlink:type="simple">urn:lsid:zoobank.org:act:1625FEFE-B75F-4C81-A9F9-65DAA629F1E5</object-id>
								<object-id xmlns:xlink="http://www.w3.org/1999/xlink" xlink:type="simple">http://species-id.net/wiki/Neotermitosocius_bolivianus</object-id>
								</tp:taxon-name><tp:taxon-authority>Kanao, Eldredge &amp; Maruyama</tp:taxon-authority><tp:taxon-status xmlns:xlink="http://www.w3.org/1999/xlink" xlink:type="simple">sp. n.</tp:taxon-status><xref ref-type="fig" rid="F1">Figures 1</xref><xref ref-type="fig" rid="F2"/><xref ref-type="fig" rid="F3"/><xref ref-type="fig" rid="F4"/><xref ref-type="fig" rid="F5">–23</xref></tp:nomenclature><tp:treatment-sec sec-type="Type material"><title>Type material.</title><p><italic>Holotype</italic>: ♂, “BOLIVIA: Cochabamba/117 km E Yungas/(Cochabamba-Villa Tunari Rd)/<named-content xmlns:xlink="http://www.w3.org/1999/xlink" content-type="dwc:verbatimCoordinates" xlink:type="simple">17°6'32"S; 65°41'12"W</named-content>/ca. 1,040 m alt., 1–6-II-1999; R. Hanley ex. flight/intercept trap BOL1H99 028//SMO754884/KUNHM-ENT”.</p><p><italic>Paratypes</italic>: 2♂♂, ♀, same date and locality data as holotype (♂, SEMC barcode number “SMO75489”, completely disarticulated; ♂, SEMC barcode number “SMO75488”, abdominal segments VII–X dissected off; ♀, SEMC barcode number “SMO754880”, head and abdominal segments VIII–X dissected, spermatheca not recovered). ♂, ♀, ?, same locality data as the holotype, differing data reads “8–10-II-1999”, “BOL1H99 062” (♂, SEMC barcode number “SMO 754864”, abdominal segments VIII–X dissected off; ♀, SEMC barcode number “SMO754858”, completely disarticulated; ♀, SEMC barcode number “SMO754860”, right antennomeres VI–XI and abdominal segments VIII–X dissected off; ♀, SEMC barcode number “SMO754863” and additional label reading “Termitohospitini/new genus/det. K. T. Eldredge 2011”, abdominal segments VIII–X dissected off; ?, SEMC barcode number “SMO754857”, hind wings removed); ♂, “BOLIVIA: Cochabamba/117 km E.<!--PageBreak--><!--PageBreak--> Cochabamba, ai/Lagunitas, 1000m, 17°6'22"S/65°40'57"W, 6–8-II-1999/F. Genier, mountain evergreen/forest, ex. flight intercept trap/99-037// SMO754908/KUNHM-ENT”, completely disarticulated.</p><p>All type specimens are deposited in the Snow Entomological Museum Collection (SEMC).</p></tp:treatment-sec><tp:treatment-sec sec-type="Diagnosis"><title>Diagnosis.</title><p>This species is diagnosable based on the generic diagnosis above.</p></tp:treatment-sec><tp:treatment-sec sec-type="Description"><title>Description.</title><p>Body (<xref ref-type="fig" rid="F1">Figs 1–2</xref>) approximately 2 mm in length (1.84–2.00 mm, N = 2), almost uniformly orange brown, but head slightly darker. Dorsal surface of head (<xref ref-type="fig" rid="F2">Fig. 3</xref>) sparsely covered with setae, a pair of long setae present at anterior margin of clypeus. Eyes with uniform cover of inter-ommatidial setae. Antennae (<xref ref-type="fig" rid="F2">Fig. 4</xref>) sparsely covered with setae; antennomere I with a long macroseta at middle of internal lateral surface; antennomere II with 4–5 macrosetae around apical margin, one macroseta conspicuously longer; antennomere III with 4 thick, very long macrosetae at apical margin; antennomeres IV–X with 3–4 macrosetae around apical margin; antennomere XI with several macrosetae near middle and apex. Labrum (<xref ref-type="fig" rid="F3">Fig. 5</xref>) dorsal surface with 2 pairs of setae at anterolateral corners, 3 pairs of longer and 3 pairs of shorter setae at mesal area of disc; epipharynx (<xref ref-type="fig" rid="F3">Fig. 5</xref>) with two pairs of lateral setulae. Mandible (<xref ref-type="fig" rid="F3">Figs 6–7</xref>) dorsum with 2 pairs of scrobal setae near middle of aboral margin, six setae around base of disc. Maxillary (<xref ref-type="fig" rid="F3">Fig. 8</xref>) lacinia with 2 pores at middle; galea with 3 pores apicomedially; maxillary palpal article I with a long seta at lateral margin and a medial pore, article II sparsely covered with setae, article III sparsely covered with setae and 2 stronger setae medially.</p><p>Pronotum (<xref ref-type="fig" rid="F4">Fig. 11</xref>) transverse (pronotum length = 0.30–0.40 mm, pronotum width = 0.54–0.72 mm, N = 7), densely covered with setae, with a pair of long macrosetae at anterolateral corners. Elytra (<xref ref-type="fig" rid="F4">Fig. 12</xref>) longer than wide (elytra length = 0.42–0.44 mm, elytra width = 0.30–0.34 mm, N = 5), densely covered with setae, setae of lateral margins longer. Mesoventrite (<xref ref-type="fig" rid="F4">Fig. 13</xref>) sparsely covered with minute setae at central and posterolateral areas. Metaventrite (<xref ref-type="fig" rid="F4">Fig. 13</xref>) posterior one third sparsely covered with setae. Fore leg (<xref ref-type="fig" rid="F4">Fig. 14</xref>) uniformly covered with setae; coxa with a macroseta near dorsomedial of anterior surface and 5–6 long setae at apical margin; femur with longer setae near anterior inner margin; tibia with apical setae stronger, 2 spurs present at apex. Mid leg (<xref ref-type="fig" rid="F4">Fig. 15</xref>) uniformly covered with setae except coxa; coxa with several long setae around anterior margin; tibia with long macroseta at middle on dorsal surface, 3 spurs present at apex. Hind leg (<xref ref-type="fig" rid="F4">Fig. 16</xref>) uniformly covered with setae, coxa medially nude; coxa with 3 longer setae along cavity; trochanter and femur with a macroseta near middle of anterior surface; tibia with one longer and shorter macroseta on anterior surface, 3 apical spurs present.</p><p>Tergites and paratergites III–VIII (<xref ref-type="fig" rid="F1">Figs 1</xref><xref ref-type="fig" rid="F5">, 17</xref>) sparsely covered with setae. Macrochaetotaxy of abdominal tergites III–VIII = 0-0-2-2-0-2. Sternite VIII (<xref ref-type="fig" rid="F5">Fig. 18</xref>) sparsely covered with setae; 3 pairs of macrosetae present, 2 pairs at mediolateral margin and one near apex. Tergite IX (<xref ref-type="fig" rid="F5">Fig. 19</xref>) with pores around anterior margin, several setae near middle of disc, 2 pairs of macrosetae at mediolateral margin and apex present. Tergite X (<xref ref-type="fig" rid="F5">Fig. 19</xref>) covered in setae, 4 longer setae at apex, 2 pairs of macrosetae present at mediolateral margin and apex.</p><p><!--PageBreak--><italic>Male</italic>. Median lobe of aedeagus (<xref ref-type="fig" rid="F5">Figs 20</xref><xref ref-type="fig" rid="F5">, 21</xref>) copulatory piece flagellate, suspensoria associated with lateral base of copulatory piece. Paramere (<xref ref-type="fig" rid="F5">Fig. 22</xref>) apical lobe with pores at base.</p><p><italic>Female</italic>. Spermatheca (<xref ref-type="fig" rid="F5">Fig. 23</xref>) cuticle at apex with wrinkle-like sculpture.</p><fig id="F1" position="float" orientation="portrait"><label>Figures 1–2.</label><caption><p>Habitus of <italic><tp:taxon-name>Neotermitosocius bolivianus</tp:taxon-name></italic><bold>.</bold> <bold>1</bold> dorsal view <bold>2</bold> ventral view. </p></caption><graphic xmlns:xlink="http://www.w3.org/1999/xlink" xlink:href="ZooKeys-254-067-g001.jpg" position="float" orientation="portrait" xlink:type="simple"/></fig><fig id="F2" position="float" orientation="portrait"><label>Figures 3–4.</label><caption><p><italic><tp:taxon-name>Neotermitosocius bolivianus</tp:taxon-name></italic>. <bold>3</bold> head capsule, left side = dorsal view, right side = ventral view <bold>4</bold> antenna.</p></caption><graphic xmlns:xlink="http://www.w3.org/1999/xlink" xlink:href="ZooKeys-254-067-g002.jpg" position="float" orientation="portrait" xlink:type="simple"/></fig><fig id="F3" position="float" orientation="portrait"><label>Figures 5–10.</label><caption><p><italic><tp:taxon-name>Neotermitosocius bolivianus</tp:taxon-name></italic> mouthparts. <bold>5</bold> labrum, left side = labrum, right side = epipharynx <bold>6</bold> left mandible, dorsal view <bold>7</bold> right mandible, dorsal view <bold>8</bold> maxilla, ventral view <bold>9</bold> mentum, ventral view <bold>10</bold> labium in ventral view.</p></caption><graphic xmlns:xlink="http://www.w3.org/1999/xlink" xlink:href="ZooKeys-254-067-g003.jpg" position="float" orientation="portrait" xlink:type="simple"/></fig><fig id="F4" position="float" orientation="portrait"><label>Figures 11–16.</label><caption><p><italic><tp:taxon-name>Neotermitosocius bolivianus</tp:taxon-name></italic>, thorax and legs. <bold>11</bold> pronotum, left side with setae <bold>12</bold> elytron, left <bold>13</bold> meso- and metaventrites, anatomical left side with setae <bold>14</bold> fore leg, posterior surface <bold>15</bold> mid leg, anterior surface <bold>16</bold> hind leg, anterior surface.</p></caption><graphic xmlns:xlink="http://www.w3.org/1999/xlink" xlink:href="ZooKeys-254-067-g004.jpg" position="float" orientation="portrait" xlink:type="simple"/></fig><fig id="F5" position="float" orientation="portrait"><label>Figures 17–23.</label><caption><p><italic><tp:taxon-name>Neotermitosocius bolivianus</tp:taxon-name></italic>, abdominal sclerites and genitalia. <bold>17</bold> tergite VIII <bold>18</bold> sternite VIII <bold>19</bold> tergites IX–X <bold>20</bold> median lobe of aedeagus, aparameral view <bold>21</bold> median lobe of aedeagus, lateral view <bold>22</bold> paramere, external view <bold>23</bold> spermatheca.</p></caption><graphic xmlns:xlink="http://www.w3.org/1999/xlink" xlink:href="ZooKeys-254-067-g005.jpg" position="float" orientation="portrait" xlink:type="simple"/></fig></tp:treatment-sec><tp:treatment-sec sec-type="Etymology"><title>Etymology.</title><p>The specific epithet is derived from its type locality of Bolivia Latinized. The gender is masculine.<!--PageBreak--></p></tp:treatment-sec><tp:treatment-sec sec-type="Distribution"><title>Distribution.</title><p>Cochabamba, Bolivia.</p></tp:treatment-sec><tp:treatment-sec sec-type="Ecology"><title>Ecology.</title><p>All known specimens of <italic><tp:taxon-name>Neotermitosocius bolivianus</tp:taxon-name></italic> were collected with a passive sample method (flight intercept trap) and nothing is known about its biology. It is hypothesized to be a termite symbiont based on phylogenetic relationships but the host is unknown.</p></tp:treatment-sec></tp:taxon-treatment>
