# Supplementary material for: Two new genera and species of the termite symbiont lineage Termitohospitini (Coleoptera, Staphylinidae, Aleocharinae) from Bolivia and peninsular Malaysia
Source: Zookeys. 2012 Dec 21;(254):67–87. doi: 10.3897/zookeys.254.4043 (PMC3561922; doi:10.3897/zookeys.254.4043)
Supplement: XML Treatment for Coptotermocola [file zookeys.254.4043-treatment4.xml]

<!DOCTYPE tp:taxon-treatment
  PUBLIC "-//TaxonX//DTD Taxonomic Treatment Publishing DTD v0 20100105//EN" "tax-treatment-NSO.dtd">
<tp:taxon-treatment xmlns:tp="http://www.plazi.org/taxpub"><tp:treatment-meta><mixed-citation publication-type="journal"><person-group><name><surname>Kanao</surname><given-names>Taisuke</given-names></name><name><surname>Eldredge</surname><given-names>K. Taro</given-names></name><name><surname>Maruyama</surname><given-names>Munetoshi</given-names></name></person-group><article-title>Two new genera and species of the termite symbiont lineage Termitohospitini (Coleoptera, Staphylinidae, Aleocharinae) from Bolivia and peninsular Malaysia</article-title><source>Zookeys</source><day>21</day><month>12</month><year>2012</year><volume>2012</volume><issue>254</issue><fpage>67</fpage><lpage>87</lpage><pub-id pub-id-type="doi">10.3897/zookeys.254.4043</pub-id></mixed-citation></tp:treatment-meta><tp:nomenclature><tp:taxon-name>
                        <tp:taxon-name-part taxon-name-part-type="genus">Coptotermocola</tp:taxon-name-part>
                    <object-id xmlns:xlink="http://www.w3.org/1999/xlink" xlink:type="simple">urn:lsid:zoobank.org:act:01A98C55-BA86-4064-A554-1EC1DA6DC93A</object-id>
								<object-id xmlns:xlink="http://www.w3.org/1999/xlink" xlink:type="simple">http://species-id.net/wiki/Coptotermocola</object-id>
								</tp:taxon-name><tp:taxon-authority>Kanao, Eldredge &amp; Maruyama</tp:taxon-authority><tp:taxon-status xmlns:xlink="http://www.w3.org/1999/xlink" xlink:type="simple">gen. n.</tp:taxon-status></tp:nomenclature><tp:treatment-sec sec-type="Type species"><title>Type species:</title><p><italic><tp:taxon-name>Coptotermocola clavicornis</tp:taxon-name></italic> sp. n.</p></tp:treatment-sec><tp:treatment-sec sec-type="Diagnosis"><title>Diagnosis.</title><p>This monotypic genus is distinguishable from all other <tp:taxon-name>Termitohospitini</tp:taxon-name> most distinctly by the strongly carinate mesocoxal process (<xref ref-type="fig" rid="F6">Figs 27</xref>, <xref ref-type="fig" rid="F9">38</xref>), and additionally by the compact antennae (<xref ref-type="fig" rid="F7">Fig. 29</xref>) and short maxillary palpi (<xref ref-type="fig" rid="F8">Fig. 33</xref>).</p></tp:treatment-sec><tp:treatment-sec sec-type="Description"><title>Description.</title><p>Body form (<xref ref-type="fig" rid="F6">Figs 24–27</xref>) limuloid. Pronotum strongly convex, dorsally obscuring most of head; abdomen posteriorly tapered.</p><p>Head capsule (<xref ref-type="fig" rid="F7">Fig. 28</xref>) transverse, widest behind eyes. Antennal fossae deep, as large as eyes and dorsally obscured by vertex. Eyes large and produced anterolaterally. Antennae (<xref ref-type="fig" rid="F7">Fig. 29</xref>) compact with 11 articles; antennomere I longer than II–X and partially hidden within antennal fossae; antennomere II dilated at apex to receive antennomere III; antennomeres III–X strongly transverse and more than twice as wide as long, length increasing distally; antennomere XI fusiform; pedicles of antenomeres IV–XI obscured by apex of preceding article. Labrum (<xref ref-type="fig" rid="F8">Fig. 30</xref>) transverse and semicircular, anterior margin broadly concave; disc basomedially sparsely covered with pores; epipharynx (<xref ref-type="fig" rid="F8">Fig. 30</xref>) glabrous. Mandibles (<xref ref-type="fig" rid="F8">Figs 31–32</xref>) asymmetrical, dorsally covered with numerous pores around middle. Right mandible (<xref ref-type="fig" rid="F8">Fig. 32</xref>) with a small subapical tooth; anterior one fifth strongly curved adorally. Left mandible (<xref ref-type="fig" rid="F8">Fig. 31</xref>) without a subapical tooth. Maxillary (<xref ref-type="fig" rid="F8">Fig. 33</xref>) lacinia elongate and strongly recurved adorally, adoral margin with 11 setae; apical two setae without basal cuticular processes (spinose scale of <xref ref-type="bibr" rid="B2">Ahn and Ashe 2004</xref>), third apical seta with a proximal basal cuticular process, central five setae with paired basal cuticular processes, basal three setae without basal cuticular processes; galea tapered apically, apex densely furnished with long trichae; palpus with 4 articles; article I triangular; article II trapezoidal and dilated toward apex; article III oviform, more than three times longer than wide and sparsely covered with long setae; article IV slightly narrowed toward apex with inconspicuous pseudosegment, pseudopores present apicomedially. Mentum (<xref ref-type="fig" rid="F8">Fig. 34</xref>) trapezoidal, disc covered with long setae and several pores near middle and lateral areas; anterolateral corners slightly produced and with a pair of long macrosetae. Labial (<xref ref-type="fig" rid="F8">Fig. 35</xref>) palpus with 3 articles, first article a fusion of I + II; article I + II with a mediobasal seta on ventral surface (probably homologous to seta c of Sawada [1972]), twin and medial pores present; article III almost half as long as article I + II with 2 pores at apex; ligula triangular with medial subtriangular area sclerotized; prementum wider than long, with 2 pairs of both <!--PageBreak-->real and pseudopores, and a pair of setal pores present; apodemes broad and longer than disc, dilated posteriorly with apices recurved internally and almost touching.</p><p>Pronotum (<xref ref-type="fig" rid="F8">Fig. 36</xref>) transverse, widest at posterolateral angles; anterior margin concave with anterolateral angles slightly produced anteriorly; posterior margin rounded and slightly produced medially; marginal cuticle thin and somewhat translucent (<xref ref-type="fig" rid="F6">Fig. 26</xref>). Prosternum reduced in length. Elytra (<xref ref-type="fig" rid="F9">Fig. 37</xref>) subquadrate, slightly wider than long. Wings fully developed. Mesoventrite (<xref ref-type="fig" rid="F9">Fig. 38</xref>) slightly shorter than metaventrite;<!--PageBreak--> mesoventral process produced as an extremely large structure widest medially and tapered at ends, microsculpture composed of longitudinal wavy lines and pores (<xref ref-type="fig" rid="F9">Fig. 39</xref>), structure ventrally partially obscuring basal podomeres; mesocoxal cavity marginal bead complete, narrowly separated. Legs (<xref ref-type="fig" rid="F9">Figs 40–42</xref>) stout and laterally flattened; femora subrectangular; apical tarsomeres longest, tarsal formula 4-4-5. Fore leg (<xref ref-type="fig" rid="F9">Fig. 40</xref>) with coxa approximately as long as femur; trochanter subtriangular; tibia thin. Mid leg (<xref ref-type="fig" rid="F9">Fig. 41</xref>) with coxa globular; trochanter very thin; tibia thin. Hind leg (<xref ref-type="fig" rid="F9">Fig. 42</xref>) subrectangular and almost as long as trochanter and femur combined; trochanter globular-triangular; femur slightly dilated apically; tibia thin.</p><p>Abdomen (<xref ref-type="fig" rid="F6">Figs 24–27</xref>) tapered posteriorly. Segment I represented by only tergite I fused to the metanotum. Segment II represented by only by tergite II. Segments III–VII with 1 tergite, 1 sternite, and 2 pairs of paratergites. Tergite VIII (<xref ref-type="fig" rid="F10">Fig. 43</xref>) with a blunt apicomedial point. Sternite VIII (<xref ref-type="fig" rid="F10">Fig. 44</xref>) with posterior margin rounded. Tergite IX (<xref ref-type="fig" rid="F10">Fig. 45</xref>) fully subdivided dorsally by tergite X. Tergite X (<xref ref-type="fig" rid="F10">Fig. 45</xref>) fully divided medially to base, only connected each other and tergite IX on anterior margin.</p><p>Median lobe of aedeagus (<xref ref-type="fig" rid="F10">Figs 46–47</xref>) with basal capsule bulbous. Paramere (<xref ref-type="fig" rid="F10">Fig. 48</xref>) with a structure appearing homologous to Seevers’ (1978) medial phragma produced apically. Spermatheca (<xref ref-type="fig" rid="F10">Fig. 49</xref>) apically slightly bulbous.</p></tp:treatment-sec><tp:treatment-sec sec-type="Etymology"><title>Etymology.</title><p>The generic name is derived from a combination of the generic name of the host termite, <italic><tp:taxon-name>Coptotermes</tp:taxon-name></italic> Wasmann, 1896 and the Latin noun <italic>cola</italic> meaning “dweller”. The gender is feminine.</p></tp:treatment-sec><tp:treatment-sec><!--Section generated to contain objects referenced in tp:taxon-treatment.--><fig id="F6" position="float" orientation="portrait"><label>Figures 24–27.</label><caption><p>Habitus of <italic><tp:taxon-name>Coptotermocola clavicornis</tp:taxon-name></italic>. <bold>24</bold> beetle photographed <italic>in situ</italic> <bold>25</bold> dorsal view <bold>26</bold> lateral view <bold>27</bold> ventral view.</p></caption><graphic xmlns:xlink="http://www.w3.org/1999/xlink" xlink:href="ZooKeys-254-067-g006.jpg" position="float" orientation="portrait" xlink:type="simple"/></fig><fig id="F9" position="float" orientation="portrait"><label>Figures 36–42.</label><caption><p><italic><tp:taxon-name>Coptotermocola clavicornis</tp:taxon-name></italic>, thorax and legs. <bold>36</bold> pronotum, left side with and right side without setae <bold>37</bold> elytron, left <bold>38</bold> meso- and metaventrites, anatomical left side with setae <bold>39</bold> detail of mesosternal process surface sculpture <bold>40</bold> fore leg, posterior surface <bold>41</bold> mid leg, posterior surface <bold>42</bold> hind leg, posterior surface.</p></caption><graphic xmlns:xlink="http://www.w3.org/1999/xlink" xlink:href="ZooKeys-254-067-g009.jpg" position="float" orientation="portrait" xlink:type="simple"/></fig><fig id="F7" position="float" orientation="portrait"><label>Figure 28–29.</label><caption><p><italic><tp:taxon-name>Coptotermocola clavicornis</tp:taxon-name></italic>. <bold>28</bold> head capsule left side = dorsal view, right side = ventral view <bold>29</bold> antenna.</p></caption><graphic xmlns:xlink="http://www.w3.org/1999/xlink" xlink:href="ZooKeys-254-067-g007.jpg" position="float" orientation="portrait" xlink:type="simple"/></fig><fig id="F8" position="float" orientation="portrait"><label>Figures 30–35.</label><caption><p><italic><tp:taxon-name>Coptotermocola clavicornis</tp:taxon-name></italic>, mouthparts. <bold>30</bold> labrum, left side = labrum, right side = epipharynx <bold>31</bold> left mandible, dorsal view <bold>32</bold> right mandible, dorsal view <bold>33</bold> maxilla, ventral view <bold>34</bold> mentum, ventral view <bold>35</bold> labium, ventral view.</p></caption><graphic xmlns:xlink="http://www.w3.org/1999/xlink" xlink:href="ZooKeys-254-067-g008.jpg" position="float" orientation="portrait" xlink:type="simple"/></fig><fig id="F10" position="float" orientation="portrait"><label>Figures 43–49.</label><caption><p><italic><tp:taxon-name>Coptotermocola clavicornis</tp:taxon-name></italic>, abdominal sclerites and genitalia. <bold>43</bold> tergite VIII <bold>44</bold> sternite VIII <bold>45</bold> tergites IX–X <bold>46</bold> median lobe of aedeagus, aparameral view <bold>47</bold> median lobe of aedeagus, lateral view <bold>48</bold> paramere, external view <bold>49</bold> spermatheca.</p></caption><graphic xmlns:xlink="http://www.w3.org/1999/xlink" xlink:href="ZooKeys-254-067-g010.jpg" position="float" orientation="portrait" xlink:type="simple"/></fig></tp:treatment-sec><ref-list><ref id="B2"><mixed-citation xmlns:xlink="http://www.w3.org/1999/xlink" xlink:type="simple"><person-group><name name-style="western"><surname>Ahn</surname><given-names>K</given-names></name><name name-style="western"><surname>Ashe</surname><given-names>JS</given-names></name></person-group> (<year>2004</year>)<article-title> Phylogeny of Myllaenini and related taxa (Coleoptera: Staphyinidae: Aleocharinae).</article-title><source>Cladistics </source><volume>20</volume>: <fpage>123</fpage>-<lpage>138</lpage>. doi: <ext-link ext-link-type="uri" xlink:href="http://dx.doi.org/10.1111/j.1096-0031.2004.00012.x" xlink:type="simple">10.1111/j.1096-0031.2004.00012.x</ext-link></mixed-citation></ref></ref-list></tp:taxon-treatment>
