# Supplementary material for: Two new genera and species of the termite symbiont lineage Termitohospitini (Coleoptera, Staphylinidae, Aleocharinae) from Bolivia and peninsular Malaysia
Source: Zookeys. 2012 Dec 21;(254):67–87. doi: 10.3897/zookeys.254.4043 (PMC3561922; doi:10.3897/zookeys.254.4043)
Supplement: XML Treatment for Coptotermocola clavicornis [file zookeys.254.4043-treatment5.xml]

<!DOCTYPE tp:taxon-treatment
  PUBLIC "-//TaxonX//DTD Taxonomic Treatment Publishing DTD v0 20100105//EN" "tax-treatment-NSO.dtd">
<tp:taxon-treatment xmlns:tp="http://www.plazi.org/taxpub"><tp:treatment-meta><mixed-citation publication-type="journal"><person-group><name><surname>Kanao</surname><given-names>Taisuke</given-names></name><name><surname>Eldredge</surname><given-names>K. Taro</given-names></name><name><surname>Maruyama</surname><given-names>Munetoshi</given-names></name></person-group><article-title>Two new genera and species of the termite symbiont lineage Termitohospitini (Coleoptera, Staphylinidae, Aleocharinae) from Bolivia and peninsular Malaysia</article-title><source>Zookeys</source><day>21</day><month>12</month><year>2012</year><volume>2012</volume><issue>254</issue><fpage>67</fpage><lpage>87</lpage><pub-id pub-id-type="doi">10.3897/zookeys.254.4043</pub-id></mixed-citation></tp:treatment-meta><tp:nomenclature><tp:taxon-name>
                        <tp:taxon-name-part taxon-name-part-type="genus">Coptotermocola</tp:taxon-name-part>
                        <tp:taxon-name-part taxon-name-part-type="species">clavicornis</tp:taxon-name-part>
                    <object-id xmlns:xlink="http://www.w3.org/1999/xlink" xlink:type="simple">urn:lsid:zoobank.org:act:FEF68FC3-CB00-4B41-95C8-A6DA28E8FFA7</object-id>
								<object-id xmlns:xlink="http://www.w3.org/1999/xlink" xlink:type="simple">http://species-id.net/wiki/Coptotermocola_clavicornis</object-id>
								</tp:taxon-name><tp:taxon-authority>Kanao, Eldredge &amp; Maruyama</tp:taxon-authority><tp:taxon-status xmlns:xlink="http://www.w3.org/1999/xlink" xlink:type="simple">sp. n.</tp:taxon-status><xref ref-type="fig" rid="F6">Figures 24</xref><xref ref-type="fig" rid="F7"/><xref ref-type="fig" rid="F8"/><xref ref-type="fig" rid="F9"/><xref ref-type="fig" rid="F10">–49</xref></tp:nomenclature><tp:treatment-sec sec-type="Type material"><title>Type material.</title><p><italic>Holotype</italic>:♂, “MALAYSIA: Selangor,/Ulu Gombak, <named-content xmlns:xlink="http://www.w3.org/1999/xlink" content-type="dwc:verbatimCoordinates" xlink:type="simple">03°19'479"N; 101°45'170"E</named-content>,/ca. 240 m alt., X July 2011,/T. Kanao leg. KT-261”. Abdominal segments VIII–X dissected off.</p><p><italic>Paratypes</italic>:6??, MALAYSIA: same data as the holotype, one specimen is preserved in 99.5% EtOH; ♀, same locality data as the holotype, differing data reads “XXI May 2010,/ T. Kanao leg. KT-33”, fully disarticulated; 3??, same locality data as the holotype, differing data reads “XXIX May 2012,/ T. Kanao leg. KT-312”, one specimen is preserved in 99.5% EtOH.</p><p>All type specimens are deposited in the Kyushu University Museum.</p></tp:treatment-sec><tp:treatment-sec sec-type="Diagnosis"><title>Diagnosis.</title><p>This species is diagnosable based on the generic diagnosis above.</p></tp:treatment-sec><tp:treatment-sec sec-type="Description"><title>Description.</title><p>Body (<xref ref-type="fig" rid="F6">Figs 24–27</xref>) approximately 2 mm in length (1.71–2.16 mm, N = 4) almost uniformly reddish brown, but head slightly darker. Dorsal surface of head (<xref ref-type="fig" rid="F7">Fig. 28</xref>) glabrous, sparsely covered with pores, with 3 pairs of long setae at anterior margin of clypeus; ventral surface (<xref ref-type="fig" rid="F7">Fig. 28</xref>) with several setae behind eyes. Antennomere (<xref ref-type="fig" rid="F7">Fig. 29</xref>) I sparsely covered with pseudopores and several macrosetae; antennomere II with 6–7 long macrosetae, 2 of them stronger and several pores present; antennomeres III–X sparsely covered with setae and 3–4 macrosetae present; antennomere XI sparsely covered with setae, with several macrosetae on dorsal and ventral surface near apex, pores present centrally on lateral surface. Labral (<xref ref-type="fig" rid="F8">Fig. 30</xref>) surface with 14–16 setae, anterolateral marginal and near-middle pairs conspicuously stronger. Epipharynx (<xref ref-type="fig" rid="F8">Fig. 30</xref>) with a pair of setulae present on anterolateral corner and three pairs of lateral marginal setulae. Mandibles (<xref ref-type="fig" rid="F8">Figs 31–32</xref>) with seta present at aboral basolateral margin. Maxillary (<xref ref-type="fig" rid="F8">Fig. 33</xref>) lacinia mesally with two pores and basally with 3 setae present; galea with 2 pores apically; maxillary palpal article I with a medial pore, article II sparsely covered with setae and longer setae present on apical margin, article III sparsely covered with longer and shorter setae.</p><p>Pronotum (<xref ref-type="fig" rid="F9">Fig. 36</xref>) transverse (pronotum length = 0.55–0.62 mm, pronotum width = 0.91–1.02 mm, N = 6) with 11 pairs of macrosetae. Elytra (<xref ref-type="fig" rid="F9">Fig. 37</xref>) subquadrate (elytra length = 0.50–0.60 mm, elytra width = 0.51–0.63, N = 6), disc laterally sparsely setose, 2 lateral and 3 discal pairs of macrosetae present. Mesoventrite (<xref ref-type="fig" rid="F9">Fig. 38</xref>) with central and lateral setose areas. Metaventrite (<xref ref-type="fig" rid="F9">Fig. 38</xref>) with posterolateral setose area. Fore leg (<xref ref-type="fig" rid="F9">Fig. 40</xref>) with coxa sparsely setose and 5 long macrosetae present at apical margin; trochanter and femur sparsely covered with setae; tibia covered with setae, density increasing apically, 5 apical spurs present; tarsus with few setae. Mid leg (<xref ref-type="fig" rid="F9">Fig. 41</xref>) with coxa sparsely setose, 2 macrosetae at apex; trochanter sparsely covered with setae; femur overall setose, macroseta present venterobasally; tibia covered with setae, density increasing apically, with 7 strong setae present dorsally and apically<!--PageBreak--> with basal three dorsal setae longest; tarsomeres with 3–4 setae at apical margin. Hind leg (<xref ref-type="fig" rid="F9">Fig. 42</xref>) with coxa mostly setose and with approximately 10 macrosetae along femoral cavity margin; trochanter partially setose and with 2 macrosetae along ventrolateral margin; femur overall setose, one macroseta near base and three macrosetae <!--PageBreak-->apically present; tibia sparsely covered with setae, with 7 strong setae present dorsally and apically, basal three dorsal setae longest; tarsomeres with 3–4 micro- and 2 macrosetae present at apical margin.<!--PageBreak--></p><p>Tergites III–VIII (<xref ref-type="fig" rid="F6">Fig. 25</xref><xref ref-type="fig" rid="F10">, 43</xref>) laterally setose and medially glabrous. Macrochaetotaxy of abdominal tergites III–VIII = 2-4-4-4-4-4; paratergites setose. Tergite VIII (<xref ref-type="fig" rid="F10">Fig. 43</xref>) with a pair of discal and two pairs of apical macroseta present. Sternite VIII (<xref ref-type="fig" rid="F10">Fig. 44</xref>) sparsely setose and with one discal and three marginal macrosetae. Tergite IX (<xref ref-type="fig" rid="F10">Fig. 45</xref>) with 3 pairs of macrosetae at apex and lateral margin; tergite X (<xref ref-type="fig" rid="F10">Fig. 45</xref>) disc sparsely covered with minute setae and 4 pair of macrosetae near apex.</p><p><!--PageBreak--><italic>Male</italic>. Median lobe of aedeagus (<xref ref-type="fig" rid="F10">Figs 46–47</xref>) copulatory piece flagellate, suspensoria associated with lateral base of copulatory piece. Paramere (<xref ref-type="fig" rid="F10">Fig. 48</xref>) condylite with pores basally; apical lobe with 4 setae present.</p><p><italic>Female</italic>. Spermatheca (<xref ref-type="fig" rid="F10">Fig. 49</xref>) apical bulb surface with transverse wrinkle-like sculpture; stalk basal to membranous area three times as long as apical bulb.</p><fig id="F6" position="float" orientation="portrait"><label>Figures 24–27.</label><caption><p>Habitus of <italic><tp:taxon-name>Coptotermocola clavicornis</tp:taxon-name></italic>. <bold>24</bold> beetle photographed <italic>in situ</italic> <bold>25</bold> dorsal view <bold>26</bold> lateral view <bold>27</bold> ventral view.</p></caption><graphic xmlns:xlink="http://www.w3.org/1999/xlink" xlink:href="ZooKeys-254-067-g006.jpg" position="float" orientation="portrait" xlink:type="simple"/></fig><fig id="F7" position="float" orientation="portrait"><label>Figure 28–29.</label><caption><p><italic><tp:taxon-name>Coptotermocola clavicornis</tp:taxon-name></italic>. <bold>28</bold> head capsule left side = dorsal view, right side = ventral view <bold>29</bold> antenna.</p></caption><graphic xmlns:xlink="http://www.w3.org/1999/xlink" xlink:href="ZooKeys-254-067-g007.jpg" position="float" orientation="portrait" xlink:type="simple"/></fig><fig id="F8" position="float" orientation="portrait"><label>Figures 30–35.</label><caption><p><italic><tp:taxon-name>Coptotermocola clavicornis</tp:taxon-name></italic>, mouthparts. <bold>30</bold> labrum, left side = labrum, right side = epipharynx <bold>31</bold> left mandible, dorsal view <bold>32</bold> right mandible, dorsal view <bold>33</bold> maxilla, ventral view <bold>34</bold> mentum, ventral view <bold>35</bold> labium, ventral view.</p></caption><graphic xmlns:xlink="http://www.w3.org/1999/xlink" xlink:href="ZooKeys-254-067-g008.jpg" position="float" orientation="portrait" xlink:type="simple"/></fig><fig id="F9" position="float" orientation="portrait"><label>Figures 36–42.</label><caption><p><italic><tp:taxon-name>Coptotermocola clavicornis</tp:taxon-name></italic>, thorax and legs. <bold>36</bold> pronotum, left side with and right side without setae <bold>37</bold> elytron, left <bold>38</bold> meso- and metaventrites, anatomical left side with setae <bold>39</bold> detail of mesosternal process surface sculpture <bold>40</bold> fore leg, posterior surface <bold>41</bold> mid leg, posterior surface <bold>42</bold> hind leg, posterior surface.</p></caption><graphic xmlns:xlink="http://www.w3.org/1999/xlink" xlink:href="ZooKeys-254-067-g009.jpg" position="float" orientation="portrait" xlink:type="simple"/></fig><fig id="F10" position="float" orientation="portrait"><label>Figures 43–49.</label><caption><p><italic><tp:taxon-name>Coptotermocola clavicornis</tp:taxon-name></italic>, abdominal sclerites and genitalia. <bold>43</bold> tergite VIII <bold>44</bold> sternite VIII <bold>45</bold> tergites IX–X <bold>46</bold> median lobe of aedeagus, aparameral view <bold>47</bold> median lobe of aedeagus, lateral view <bold>48</bold> paramere, external view <bold>49</bold> spermatheca.</p></caption><graphic xmlns:xlink="http://www.w3.org/1999/xlink" xlink:href="ZooKeys-254-067-g010.jpg" position="float" orientation="portrait" xlink:type="simple"/></fig></tp:treatment-sec><tp:treatment-sec sec-type="Etymology"><title>Etymology.</title><p>The specific epithet is derived from a combination of the Latin noun <italic>clava</italic> meaning “club” and Latin adjective <italic>cornis</italic> meaning “to be horned”, in reference to the diagnostic robust antennae of the species. The gender is feminine.</p></tp:treatment-sec><tp:treatment-sec sec-type="Distribution"><title>Distribution.</title><p>Known only from the type locality Ulu Gombak, Selangor, Malaysia.</p></tp:treatment-sec><tp:treatment-sec sec-type="Host species"><title>Host species.</title><p>All specimens were collected from the nest of <italic><tp:taxon-name>Coptoptermes gestroi</tp:taxon-name></italic> (Wasmann, 1896). <xref ref-type="bibr" rid="B1">Ahmad (1965)</xref>, <xref ref-type="bibr" rid="B10">Kirton and Brown (2003)</xref> and <xref ref-type="bibr" rid="B31">Tho (1992)</xref> was consulted for host identification.</p></tp:treatment-sec><tp:treatment-sec sec-type="Ecology"><title>Ecology.</title><p>Specimens acquired during the KT261 collecting event were collected from the galleries of the host termites within a rotting log. The galleries were large and arranged in a complex manner. Another specimen (KT33) was collected from a trail of the hosts that occupied the exterior of a large log. KT312 specimens were collected from a rotting log occupied by the host termites. All <italic><tp:taxon-name>Coptotermes</tp:taxon-name></italic> colonies that yielded <italic><tp:taxon-name>Coptotermes clavicornis</tp:taxon-name></italic> were located near rivers where the habitat in general was comparatively more moist compared to its surroundings.</p><p>All <italic><tp:taxon-name>Coptotermes clavicornis</tp:taxon-name></italic> specimens moved faster than their host termites. They did not avoid contact with hosts but instead recurved their abdomens over their bodies when they came into contact. The inquilines wedged themselves under their hosts on several occasions, but the host termites regaurdless never attacked the beetles.</p></tp:treatment-sec><ref-list><ref id="B1"><mixed-citation xmlns:xlink="http://www.w3.org/1999/xlink" xlink:type="simple"><person-group><name name-style="western"><surname>Ahmad</surname><given-names>M</given-names></name></person-group> (<year>1965</year>)<article-title> Termites (Isoptera) of Thailand.</article-title><source>Bulletin of the American Museum of Natural History </source><volume>131</volume> (<issue>1</issue>): <fpage>1</fpage>-<lpage>114</lpage>.</mixed-citation></ref><ref id="B10"><mixed-citation xmlns:xlink="http://www.w3.org/1999/xlink" xlink:type="simple"><person-group><name name-style="western"><surname>Kirton</surname><given-names>LG</given-names></name><name name-style="western"><surname>Brown</surname><given-names>VK</given-names></name></person-group> (<year>2003</year>)<article-title> The taxonomic status of pest species of <italic>Coptotermes</italic> in Southeast Asia: Resolving the paradox in the pest status of the termites,<italic> Coptotermes gestroi</italic>, <italic>C. havilandi</italic> and <italic>C. travians</italic> (Isoptera: Rhinotermitidae).</article-title><source>Sociobiology </source><volume>42</volume> (<issue>1</issue>): <fpage>43</fpage>-<lpage>63</lpage>.</mixed-citation></ref><ref id="B31"><mixed-citation xmlns:xlink="http://www.w3.org/1999/xlink" xlink:type="simple"><person-group><name name-style="western"><surname>Tho</surname><given-names>YP</given-names></name></person-group> (<year>1992</year>)<source> Termites of peninsular Malaysia.</source><publisher-name>Forest Research Institute</publisher-name>, <publisher-loc>Malaysia</publisher-loc>, <lpage>224</lpage> pp.</mixed-citation></ref></ref-list></tp:taxon-treatment>
